# Supplementary material for: Folic Acid-Appended Hydroxypropyl-β-Cyclodextrin Exhibits Potent Antitumor Activity in Chronic Myeloid Leukemia Cells via Autophagic Cell Death
Source: Cancers (Basel). 2021 Oct 28;13(21):5413. doi: 10.3390/cancers13215413 (PMC8582559; doi:10.3390/cancers13215413)
Supplement: Supplementary file 1 [file cancers-13-05413-s001.zip]

Archive with 1 entries (1 files):
- cancers-1415308-supplementary.pdf
